# Supplementary material for: The E3 ubiquitin ligase ARIH1 promotes antiviral immunity and autoimmunity by inducing mono-ISGylation and oligomerization of cGAS
Source: Nat Commun. 2022 Oct 10;13:5973. doi: 10.1038/s41467-022-33671-5 (PMC9551088; doi:10.1038/s41467-022-33671-5)
Supplement: Supplementary file 3 — Source Data [file 41467_2022_33671_MOESM3_ESM.xlsx]

## Sheet: Figure 1
1b			1c				1d
1e			1f

## Sheet: Figure 2
			Rel.mRNA Expression
2a				Arih1fl/fl				Lyz2-cre;Arih1fl/fl
	Cells	Genes
HSV-1	BMDCs	Ifnb	0	1.28098	1.18439	1.4482	1.33901	5.66142	5.66197	5.91264	5.91322
			4	300.037	233.717	293.703	228.783	146.101	151.7	163.285	169.543
			8	201.783	149.715	142.682	105.865	81.3824	68.2975	81.3824	68.2975
		Il6	0	4.03723	3.82465	4.56428	4.32394	14.1859	14.8612	14.8154	15.5206
			4	178.201	157.732	174.439	154.402	110.57	100.308	123.576	112.106
			8	344.274	358.324	243.439	253.373	249.675	219.744	249.675	219.744
		Ip10	0	5.06049	4.65193	5.72113	5.25922	10.0003	16.956	10.444	17.7085
			4	375.058	368.684	367.141	360.901	243.725	267.768	272.392	299.264
			8	1826.4	2317.74	1291.46	1638.89	1191.21	1229.59	1191.21	1229.59
	BMDCs	Ifnb	lipo	5.63966	4.85601	5.25403	4.52397	10.0008	6.6827	8.91558	5.95754
			ISD45	1301.5	1234.67	1745.24	1655.62	645.551	582.588	645.551	582.588
			HSV60	1103.04	1105.6	1349.61	1352.74	319.314	286.745	365.503	328.222
			DNA90	269.807	238.108	333.557	294.369	99.4781	89.36	123.304	110.763
		Il6	lipo	9.09992	8.35879	8.4777	7.78724	15.4247	14.8615	13.7509	13.2488
			ISD45	520.825	457.229	698.396	613.118	300.131	322.897	300.131	322.897
			HSV60	369.423	322.002	452.004	393.982	101.749	101.812	116.467	116.539
			DNA90	190.616	173.356	235.655	214.316	76.877	73.7499	95.2897	91.4136
		Ip10	lipo	3.21106	2.64204	2.99149	2.46138	3.99912	4.1609	3.56516	3.70939
			ISD45	377.677	364.494	506.443	488.766	230.832	242.179	230.832	242.179
			HSV60	187.008	244.469	228.811	299.117	43.0869	44.586	49.3194	51.0353
			DNA90	198.447	141.539	245.337	174.982	98.1497	67.4372	121.657	83.589
			Rel.mRNA Expression
2b				Arih1fl/fl				Lyz2-cre;Arih1fl/fl
	Cells	Genes
	BMDCs	Ifnb	mock	10.0004	10.0013	10.4441	10.4451	2.26272	2.09211	2.55812	2.36523
			SeV	951.405	1076.12	920.289	1040.92	1064.35	873.018	1064.35	873.018
		Il6	mock	9.99914	10.4751	10.4428	10.9399	2.84569	2.69585	3.21719	3.04779
			SeV	491.412	451.041	475.34	436.29	602.964	480.627	602.964	480.627
		Ip10	mock	1.83705	3.11482	1.91857	3.25304	0.929613	0.854559	1.05097	0.966119
			SeV	301.931	193.917	292.057	187.575	166.095	230.662	166.095	230.662
		Ifnb	lipo	5.19087	5.67305	4.83594	5.28514	10.0008	11.7284	8.91563	10.4558
			poly(I:C)	115.481	108.51	120.832	113.538	83.3677	87.5203	109.896	115.37
		Il6	lipo	10.2751	10.5305	9.57248	9.81042	10.0012	9.26515	8.91597	8.25977
			poly(I:C)	27.3681	24.6225	28.6361	25.7633	28.4406	32.6035	37.4905	42.9781
		Ip10	lipo	3.21106	2.64204	2.99149	2.46138	3.99912	4.1609	3.56516	3.70939
			poly(I:C)	138.031	194.452	144.426	203.461	145.328	158.993	191.572	209.586
		Ifnb	mock	8.22157	18.0099	8.22157	18.0099	2.48356	4.22238	2.63234	4.47532
			cGAMP	373.986	373.227	293.024	292.429	311.32	296.139	396.29	376.965
		Il6	mock	5.36584	9.10981	5.36584	9.10981	3.07829	3.26046	3.26269	3.45577
			cGAMP	53.7532	41.6103	42.1164	32.6023	41.5726	38.2298	52.9192	48.6639
		Ip10	mock	10.1741	23.2582	10.1741	23.2582	18.7999	17.6015	19.926	18.6559
			cGAMP	110.101	139.99	86.2661	109.684	138.267	119.905	176.005	152.631
2c			pg/ml
				Arih1fl/fl			Lyz2-cre;Arih1fl/fl					2d
	Cells	Proteins
	BMDCs	IFNβ	mock	0	0	0	0	0	0
			HSV-1	686.142	681.897	684.02	442.964	395.079	419.021
			SeV	739.682	758.226	748.954	791.841	722.158	757
			cGAMP	820.772	738.344	779.558	812.042	779.033	795.538
		IL6	mock	0	0	0	0	0	0
			HSV-1	4210.24	4322.78	4266.51	2199.48	2142.39	2170.94
			SeV	4109	3899.65	4004.32	3899.65	4038.73	3969.19
			cGAMP	1989.41	1981.43	1985.42	2142.39	2085.7	2114.05
2f			Rel.mRNA Expression
				Arih1fl/fl				Lyz2-cre;Arih1fl/fl
	Cells	Gene
	BMDCs	UL30	mock	0.423416	0.617348	0.415771	0.606201	1	0.930065	1	0.930065
			HSV-1	181.267	165.249	161.873	147.57	863.009	846.156	786.175	770.823
		HSV-1(×103 PFU/ml)
			Arih1fl/fl				Lyz2-cre;Arih1fl/fl
	Cells
	BMDCs	mock	0	0	0	0	0	0	0	0
		HSV-1	7.5	7	5.25	6.5	14.25	10.25	10	11.75

## Sheet: Figure 3
3a		Percent Survival			3b		pg/ml			3c		Rel.mRNA Expression				3d		Rel.mRNA Expression				3e		HSV-1(×103 PFU/g)
	Days	Cre-ER	Cre-ER;Arih1fl/fl			Proteins	Cre-ER	Cre-ER;Arih1fl/fl			Tissues	Genes	Cre-ER	Cre-ER;Arih1fl/fl			Tissues	Genes	Cre-ER	Cre-ER;Arih1fl/fl			Tissues	Cre-ER	Cre-ER;Arih1fl/fl
	3	1	0.67			IFNβ	458.656	496.112			Spleen	Ifnb	40.9458	5.97108			brain	Ifnb	63.6888	11.186			Spleen	8.75	11.25
	4	0.86	0.33				624.771	536.564					21.9056	27.105					74.2307	43.4526				13.75	22.5
	5	0.71	0.17				541.662	460.587					28.3235	14.1698					96.4914	12.4638				6.25	15
	6	0.57	0				739.682	496.112					32.3512	1.40389					56.5526	28.3494				11.25	18.75
	7	0.57	0				707.085	329.363					20.9852	3.81283					63.7154	11.0981				11.25	23.75
													18.7313	1.83776					102.402	13.9332				16.25	21.25
						IL6	4330.6	1849.27																HSV-1(×106 PFU/g)
							4185.02	2718.3				Ccl5	1041.48	1403.84				Ccl5	437.619	89.6959			brain	0.869565	1.54762
							5652.54	3743.79					366.831	469.425					257.448	73.9106				1.85185	5
							6251.12	5056.37					1249.65	519.96					307.276	29.3349				2.72727	4.8913
							6989.96	2833.88					798.601	20.7732					825.335	132.659				1.9	6.05263
													1695.1	7.00759					406.955	259.747				1.97368	7.63889
													1556.68	282.456					306.761	148.068				3.26087	5.73529
3g		Percent Survival			3h		pg/ml					UL30	16.2034	39.5297				UL30	113.746	915.618
	Days	Arih1fl/fl	Lyz2-Cre;Arih1fl/fl			Proteins	Arih1fl/fl	Lyz2-Cre;Arih1fl/fl					22.3595	28.6647					177.058	830.964
	3	0.9	0.9			IFNβ	738.344	386.26					20.9633	58.017					214.084	451.559
	4	0.7	0.6				764.771	492.47					35.6517	22.072					171.994	712.017
	5	0.7	0.4				412.249	579.566					9.45008	93.3716					398.443	942.512
	6	0.6	0.4				621.735	384.029					17.8272	58.781					209.827	1206.73
	7	0.6	0.2				712.593	492.47
	8	0.6	0.2				563.332	470.145
	9	0.6	0.2				568.24			3i		Rel.mRNA Expression				3j		Rel.mRNA Expression				3k		HSV-1(×103 PFU/g)
	10	0.6	0								Tissues	Genes	Arih1fl/fl	Lyz2-Cre;Arih1fl/fl			Tissues	Genes	Arih1fl/fl	Lyz2-Cre;Arih1fl/fl			Tissues	Arih1fl/fl	Lyz2-Cre;Arih1fl/fl
						IL6	4390.4	4248.4			Spleen	Ifnb	10.5515	4.34985			brain	Ifnb	117.73	86.41			Spleen	6.25	12.5
							5200.08	4185.02					15.5505	2.71257					185.39	14.61				6.25	16.25
							3713.53	2453.89					14.0383	1.70553					131.88	12.73				8.75	18.75
							3316	3280.53					7.69769	8.95128					353.21	32.52				10	20
							4402.47	2845.32					8.71283	2.56769					164.5	46.92				8.75	16.25
							3688.52	2382.03																HSV-1(×106 PFU/g)
							6205.93					Ccl5	163.604	141.82				Ccl5	274.98	58.72			brain	2.38636	3.25
													256.839	167.358					375.64	142.41				1.2963	5.55556
													341.644	245.423					802.51	70.37				2.14286	3.26087
													299.234	164.399					511.16	120.79				1.53226	4.02778
													227.844	136.399					353.09	156.94				2.5	6.45833
												UL30	2.2692	7.55328				UL30	521.5	1793.08
													1.51912	3.2995					455.21	1306.91
													1.7167	5.16843					328.11	765.39
													2.11244	4.17734					433.44	1282.22
													3.05192	5.07046					163.95	1293.58

## Sheet: Figure 4
4b		Rel.mRNA Expression
			Cre-ER				Cre-ER;Arih1fl/fl
	Genes
cGAMP assay	IFNB	mock	10.0004	14.8634	9.18799	13.6559	10.7654	9.78695	11.615	10.5593
		DNA120	44.0952	37.6466	43.7866	37.3831	14.8395	21.3369	15.0918	21.6996
	TNFA	mock	9.99998	8.72935	14.8717	12.982	11.6076	17.3451	10.3854	15.5189
		DNA120	46.9887	47.8473	46.5066	47.3564	14.7878	20.9044	14.7234	20.8134
	ISG56	mock	9.99988	11.548	9.1875	10.6099	4.86041	6.7592	5.244	7.29263
		DNA120	29.892	40.2365	29.6828	39.9549	27.7676	21.2818	28.2397	21.6436
4c		Rel.mRNA Expression
			Arih1fl/fl				Lyz2-Cre;Arih1fl/fl
	Genes
cGAMP assay	Ifnb	mock	10	8.40896	9.93092	8.35088	5.10506	5.21233	4.35275	4.44421
		DNA120	69.644	67.7396	86.3382	83.9773	29.6905	42.5748	25.1403	36.05
	Ifna4	mock	10	7.47425	9.93093	7.42262	13.8511	15.2626	11.8099	13.0134
		DNA120	30.105	31.3834	37.3213	38.9062	13.4723	12.5701	11.4076	10.6437
	Ip10	mock	1	0.959265	0.993093	0.952639	0.429283	0.486328	0.366022	0.41466
		DNA120	734.186	648.068	910.176	803.415	617.374	648.068	522.759	548.749
4d		Rel.mRNA Expression
			Cre-ER;Arih1fl/fl
			Vec				ARIH1				ARIH1C357S
	Genes
cGAMP assay	IFNB	mock	1	1.30134	0.858565	1.11729	3.50642	2.65737	3.43426	2.60268	2.18859	1.94531	2.28153	2.02792
		DNA120	11.9588	11.7942	12.3805	12.2101	19.5622	18.1261	20.6776	19.1597	5.61778	3.45815	9.98664	6.1475
	IP10	mock	1	0.692555	0.858565	0.594604	0.946058	0.993093	0.926588	0.972655	3.01049	3.09513	3.13834	3.22657
		DNA120	19.5622	18.1261	20.2521	18.7654	67.6492	78.7932	71.5064	83.2859	28.6408	29.446	27.2843	28.0514
	CCL5	mock	1.05393	1.82233	0.997082	1.72403	1.32481	1.56459	1.38107	1.63103	2.50669	2.66805	2.43815	2.59509
		DNA120	44.8111	45.7527	42.3939	43.2847	318.64	318.64	341.51	341.51	76.415	68.3934	72.293	64.7041
4e

## Sheet: Figure 5
5a		Rel.mRNA Expression
		WT						Trex1-/-						Lyz2-Cre;Arih1fl/flTrex1-/-
Tissues	Genes
BMDCs	Ifnb	0.99996	0.885732	1.00691	1.06433	1.02452	1.46403	9.41487	13.0406	11.1189	10.666	11.8757	7.15991	1.38505	1.23537	2.15837	1.09805	1.45896	1.30129
	Isg15	1	1.17284	1.23542	0.989657	1.32409	1.30134	5.01066	3.89062	3.14923	6.00016	5.06303	4.75683	1.62451	0.76049	2.42839	2.24233	1.28788	2.44528
	Isg56	0.997369	0.505646	1.19847	0.832891	1.01833	0.970096	4.74431	12.052	7.84188	12.7834	6.87423	12.8723	1.71856	1.00083	0.902	1.33441	0.705246	1.41539
	Ccl5	0.999996	0.37631	0.757855	0.438301	0.401924	0.712022	6.45311	6.00013	6.45311	9.71352	10.1612	6.14748	1.04608	0.47963	0.445963	1.01396	0.742259	1.12896
BMDMs	Ifnb	1	0.523043	0.965938	0.861548	0.86754	1.01396	2.31338	1.68763	2.71321	2.27364	1.69937	1.64149	0.917006	0.719468	0.835089	1.08674	1.18921	0.888844
	Isg15	0.999981	0.858549	0.939505	1.25699	0.852619	0.910653	3.82371	3.71915	5.13361	5.20527	3.81048	2.79912	0.913814	1.02099	1.02099	0.926571	1.01394	0.962576
	Isg56	0.999986	1.021	0.952624	1.22687	0.898119	0.955931	2.2579	2.87783	3.04191	2.72259	2.4708	3.05247	0.803839	1.021	0.885755	0.779153	0.949328	0.692545
	Ccl5	0.999988	0.939511	0.776459	1.021	0.929794	0.989645	5.77565	4.43822	6.29839	6.2766	5.35165	6.40848	0.823581	0.920177	0.76048	0.82931	0.787298	0.849675
5b	Body weight(g)				5c		Percent Survival					5d	Spleen/body weight				5e	percentage
	Trex1-/-	Lyz2-Cre;Arih1fl/flTrex1-/-				Days	Arih1fl/fl	Lyz2-Cre;Arih1fl/fl					Trex1-/-	Lyz2-Cre;Arih1fl/flTrex1-/-				Trex1-/-						Lyz2-Cre;Arih1fl/flTrex1-/-
	9.97	16.5				26	0.972222	1					0.661539	0.369697			GL7+FAS+	1.29	1.2	0.69	0.56	1.5	1.53	0.43	0.66	0.61	0.63	0.77	0.91
	10.13	17.2				27	0.944444	1					0.584507	0.494186			CD44+CD62L-	31.4	27.6	24.8	22.3	44	38	21.7	18.9	24.7	25.7	20.7	21.3
	11.23	17.2				28	0.916667	1					1.55172	0.459302
	13	16.3				29	0.888889	1					1.70652	0.45625				number
	14.2	16.9				30	0.847222	1					3.24038					Trex1-/-						Lyz2-Cre;Arih1fl/flTrex1-/-
	11.6	15.4				31	0.819444	1					0.936937				GL7+FAS+	4.23328	5.06963	3.05507	2.56984	5.18224	4.68263	1.24274	1.23459	2.56689	1.98974	0.936297	1.83749
	12.3	14.9				33	0.777778	1					1.91262				CD44+CD62L-	48.3385	47.2356	41.5783	40.3466	49.2283	40.0441	23.3501	13.478	44.3422	37.1075	13.9981	25.4333
	13.7	16.6				36	0.75	1					1.55556
	14.5	15.7				37	0.722222	1					1.61856
						38	0.680556	1
						39	0.638889	1				5f		Rel.mRNA Expression
						42	0.625	1				Tissues	Genes	Trex1-/-														Lyz2-Cre;Arih1fl/flTrex1-/-
						43	0.611111	1				Kidney	Isg15	2.90811	4.75709	7.08654	7.01324	4.59505	7.33644	5.59866	5.13399	9.81563	3.71943	5.877	5.83641	3.59273	4.70789	1.00006	2.21158	2.3458	2.42012	1.47947	1.06443
						44	0.583333	1					Isg56	0.843842	1.8791	1.20585	0.191451	3.68086	7.21023	2.21921	1.68184	2.59376	1.37082	2.05629	6.21194	1.75327	2.20388	1.00003	0.582385	1.07926	0.817927	0.388246	0.273582
						45	0.541667	1					Ccl5	2.34574	3.5187	4.15556	4.24287	3.61762	3.2155	5.52143	6.25514	3.11675	2.64825	7.64778	3.12757	2.66667	3.94504	1.00003	0.0557471	0.541503	0.535902	0.519445	0.419006
						47	0.513889	1				Liver	Isg15	2.00704	1.06442	1.06074	1.51055	2.11414	1.79635	2.37853	1.71722	2.4454	1.82776	1.74723	1.44901	1.66448	1.3473	1.00005	1.07183	0.572391	0.584418	0.280306	0.307802
						49	0.5	1					Isg56	2.07053	1.45397	1.85318	2	1.7411	1.46917	2.18859	1.50525	1.6529	1.18099	1.97246	1.52626	2.25793	1.26576	1	0.949342	1.11729	1.15669	0.949342	0.169575
						51	0.444444	1					Ccl5	4.78993	2.06337	4.57891	4.74039	2.38668	1.53156	2.8979	2.58472	2.71322	2.27364	3.22658	1.94532	2.58472	1.90528	1	1.21	0.604999	0.404723	0.149168	0.0710513
						53	0.430556	1
						54	0.402778	1				5g	liver			heart			lung
						55	0.388889	1					Trex1-/-	Lyz2-Cre;Arih1fl/flTrex1-/-		Trex1-/-	Lyz2-Cre;Arih1fl/flTrex1-/-		Trex1-/-	Lyz2-Cre;Arih1fl/flTrex1-/-
						57	0.375	1				area ratio of inflammation（%）	33.577	27.148		27.807	13.297		10.36	5.839
						59	0.361111	1					34.515	29.192		27.65	18.432		12.32	7.912
						61	0.333333	1					33.456	28.793		28.177	21.859		11.342	7.726
						62	0.319444	1					39.131	26.123		22.167	13.213		9.954	4.345
						63	0.305556	1					30.208	29.234		24.82	17.234		13.435	6.567
						64	0.291667	1					32.196	26.023		19.066	12.345		13.841	7.021
						66	0.277778	1
						67	0.263889	1				5h	TNF			CXCL1			CCL5			IgG
						69	0.25	1					Trex1-/-	Lyz2-Cre;Arih1fl/flTrex1-/-		Trex1-/-	Lyz2-Cre;Arih1fl/flTrex1-/-		Trex1-/-	Lyz2-Cre;Arih1fl/flTrex1-/-		Trex1-/-	Lyz2-Cre;Arih1fl/flTrex1-/-
						70	0.236111	1				ng/ml	36.939	8.928		917.22	514.426		443.373	30.255		23.3212	5.70183
						71	0.208333	1					6.2	12.234		1323.29	707.636		132.724	49.015		22.68	4.71558
						72	0.166667	1					33.373	11.012		984.041	296.589		287.904	18.537		17.6668	8.38196
						75	0.152778	1					35.352	10.213		1001.29	537.198		309.697	36.888		12.7047	7.13332
						77	0.138889	1					127.237	8.911		2339.09	830.841		808.326	59.248		23.2941	10.102
						79	0.125	1					123.175	7.537		2144.86	698.659		784.778	53.392		18.0265	11.5824
						84	0.0972222	1					18.696			670.616			109.796			22.3137
						98	0.0833333	1					20.735			613.512			85.135			29.167
						120	0.0833333	1					38.527			622.352			478.213			17.0069
													36.939			614.91			430.882			17.0679
													67.685			1254.3			615.86			16.4472
													92.32			1446.65			822.643			17.3548
													26.553			1000.89			206.404			17.8141
													31.924			1171.71			251.954			17.604

## Sheet: Figure 6
6a			6b			6c
			6g
6d			6f				6h
6e	Rel.mRNA Expression
cGAMP assay	cGas-/- MEFs	VEC				ARIH1				ARIH1++
	Mock	1.06805	0.93157	0.98964	1.00538	1.68433	1.64809	1.41635	1.95992	0.60058	1.00341	0.70649	0.85298
	HSV-1	11.9827	9.26781	11.1803	9.93299	58.8383	56.6808	54.7539	60.909	99.6879	136.041	121.76	111.38
	Mock	0.951888	1.04364	1.1087	0.896032	1.90293	2.45423	2.10914	2.21428	1.64366	1.85792	1.30814	2.33444
	HSV-1	4.94192	3.18504	3.84228	4.09657	22.7549	20.1874	19.5011	23.5557	32.9004	39.4628	35.3202	36.7593
	Mock	1.01595	0.983216	1.04451	0.95633	1.60653	1.9567	1.68157	1.86938	1.23729	2.18203	1.53635	1.75728
	HSV-1	4.55237	3.99091	4.81445	3.77366	19.5161	15.4175	14.8933	20.203	37.8916	32.5324	29.1173	42.3358

## Sheet: Figure 7
7a		Rel.mRNA Expression														7b					7c
	cGas-/- MEFs		Vec				hcGAS				hcGASK187R
	Genes
	Ifnb	mock	0.706292	0.658994	0.711205	0.663578	7.40416	6.76616	7.15195	6.53568	15.6527	16.3174	14.706	15.3305
		HSV-1	9.76985	10.7655	10.5439	11.6184	62.1782	59.2333	66.6409	63.4847	104.571	104.571	98.9301	98.9301
	Ip10	mock	1.00057	1.02159	1.07984	1.10253	24.7751	24.7751	23.9312	23.9312	56.1347	55.747	52.7399	52.3756
		HSV-1	45.5956	52.7399	45.9127	53.1067	134.44	138.22	144.09	148.14	407.547	337.986	385.563	319.755
	Ccl5	mock	1.17755	1.30657	1.21065	1.3433	4.044	4.27458	4.1577	4.39476	15.1977	14.5786	15.9533	15.3034
		HSV-1	8.72881	7.97666	8.91222	8.14426	34.674	37.9436	34.9152	38.2075	117.44	95.3912	115.824	94.0779
	hcGAS	mock	1	0.986233	1.07923	1.06437	292.035	274.374	282.088	265.028	372.217	367.092	349.706	344.892
		HSV-1	2.56685	2.49666	2.58471	2.51403	415.873	430.539	445.722	461.44	504.951	467.882	477.713	442.643
7d		Rel.mRNA Expression
	cGas-/- MEFs		Vec				hcGAS				hcGASK187R
	Genes
cGAMP assay	IFNB	mock	1	1.00696	1.29235	1.30134	1.37554	1.44393	1.59107	1.67018	1.43396	1.44393	1.44393	1.45397
		DNA90	55.7152	47.8352	54.5686	46.8508	72.0038	70.0348	68.1197	66.257	235.568	319.573	230.72	312.996
	ISG15	mock	7.54638	7.08999	9.75258	9.16277	3.72124	5.52427	4.30432	6.38986	9.03663	8.37323	9.09948	8.43147
		DNA90	52.193	45.7527	51.1189	44.8111	76.9465	79.1098	72.7958	74.8424	179.244	136.787	175.556	133.972
	IP10	mock	1	0.920187	1.29235	1.18921	0.939523	1.1487	1.08673	1.32869	0.795536	1.17283	0.80107	1.18099
		DNA90	238.856	155.417	233.941	152.218	265.028	477.713	250.732	451.944	885.286	1038.29	867.067	1016.93
7e		HSV-1(×103 PFU/ml)
	cGas-/- MEFs	hcGAS				hcGASK187R
	titer	7.28322	4.6726	5.20515	6.53806	2.2096	2.76308	2.92488	2.08737
7f					7g					7h

## Sheet: Figure S1
S1a			S1b			Rel. Luci. Act.
						shCon			shARIH1#1			shARIH1#2
				ISRE	Vec	1	1.5	2	2	2	2	2	2	2
					MITA	13	14	13.5	15	13	14	17	17	17
					cGAS+MITA	840	786	813	268	253	260.5	247	211	229
			Rel.mRNA Expression														Rel.mRNA Expression
S1c				shCon				shARIH1#1						S1d				shCon				shARIH1#1
	Cells	Genes													Cells	Genes
HSV-1	THP-1	IFNB	0	10	8.72031	9.5285	8.30915	2.54345	1.62305	2.64523	1.688				THP-1	IFNB	lipo	1	1.00078	1.04079	1.04161	0.537856	0.693057	0.498435	0.642261
			4	128.924	113.383	129.763	114.121	67.7073	62.9868	63.9591	59.4999						HSV60	314.811	250.639	287.444	228.851	110.841	102.578	117.865	109.078
			8	416.104	416.255	363.744	363.876	223.621	186.299	226.448	188.654						DNA90	898.595	1014.46	936.914	1057.72	413.487	384.279	405.983	377.305
																	HSV120	3164.51	2916.4	3194.29	2943.85	616.371	641.138	626.638	651.817
		ISG56	0	1	0.915887	0.860399	0.788028	0.435462	0.402264	0.489114	0.451826
			4	110.622	96.4902	117.296	102.311	70.8158	63.4845	58.067	52.0554					ISG15	lipo	1.99597	2.3469	2.07739	2.44263	0.983386	0.924749	0.911312	0.856972
			8	129.825	139.604	114.866	123.518	83.9385	79.716	84.1262	79.8942						HSV60	17.6711	18.7639	16.1349	17.1327	10.5385	8.38407	11.2064	8.91538
																	DNA90	21.1007	23.974	22.0005	24.9963	9.89367	8.65109	9.71411	8.49408
		CCL5	0	1	0.996948	1.11358	1.11018	2.86338	2.7259	3.08351	2.93546						HSV120	49.8721	45.4109	50.3414	45.8382	19.942	19.4875	20.2742	19.8121
			4	109.921	91.6486	111.196	92.711	23.0976	22.7968	19.3356	19.0839
			8	265.874	228.342	209.791	180.176	53.6667	43.321	60.7435	49.0336					CCL5	lipo	1	0.778584	1.04079	0.810344	0.795438	1.02805	0.737138	0.952705
																	HSV60	47.787	47.0294	43.6329	42.9411	19.8994	21.0126	21.1605	22.3442
		IP10	0	1.44244	1.29121	1.60627	1.43786	11.4322	10.6612	12.311	11.4808						DNA90	96.53	99.0104	100.646	103.232	58.9387	59.655	57.869	58.5723
			4	6155.64	8503.42	6226.99	8601.99	1966.34	1884.06	1646.08	1577.2						HSV120	227.503	170.841	229.644	172.449	68.5039	60.7244	69.6449	61.7359
			8	15261.4	11251.4	12042.2	8878.04	2610.54	2285.53	2954.79	2586.91
																IP10	lipo	1	1.21726	1.04079	1.26692	1.14114	0.795025	1.0575	0.736756
		ARIH1	0	1	0.92261	0.860399	0.793812	0.170138	0.160795	0.1911	0.180605						HSV60	450.219	485.157	411.081	442.982	148.18	122.752	157.57	130.531
			4	1.17265	1.20396	1.2434	1.27659	0.364606	0.337969	0.298966	0.277125						DNA90	342.965	346.435	357.59	361.208	230.562	209.642	226.377	205.838
			8	1.10628	1.11334	1.28663	1.1044	0.454226	0.476537	0.455689	0.477603						HSV120	439.446	432.856	443.581	436.93	160.733	164.738	163.411	167.482
																ARIH1	lipo	1	1.25907	1.03646	1.2904	0.240018	0.213455	0.231944	0.206275
			Rel.mRNA Expression														HSV60	1.4956	1.5719	1.66073	1.74545	0.453042	0.47864	0.439339	0.464163
S1e				shCon				shARIH1#1									DNA90	1.54785	1.6273	1.54361	1.70339	0.407194	0.421857	0.432324	0.443455
	Cells	Genes															HSV120	1.37404	1.41001	1.22597	1.25806	0.496144	0.482006	0.534579	0.522991
	THP-1	IFNB	mock	7.99784	7.77968	8.43163	8.20164	4.60126	3.81161	4.88161	4.04385
			cGAMP	178.774	194.968	207.93	226.764	202.429	199.092	178.983	176.033
													S1f
		IL6	mock	10	9.68737	10.5424	10.2128	11.7362	9.47721	12.4512	10.0546
			cGAMP	82.728	87.0407	96.2199	101.236	79.9315	75.3896	70.6739	66.658
		CCL5	mock	3.24884	3.10405	3.42505	3.27241	2.28895	2.18524	2.42841	2.31838
			cGAMP	500.387	496.405	581.993	577.362	475.005	454.877	419.99	402.193
		ISG15	mock	4.62926	5.3084	4.90675	5.62661	2.22924	2.18862	2.42697	2.38274
			cGAMP	166.847	181.314	163.016	177.151	154.36	143.835	147.459	137.404
		IP10	mock	10	9.75468	11.6027	11.3181	6.39774	6.74056	6.97344	7.34712
			cGAMP	435.646	325.3	492.116	367.466	351.845	340.296	371.965	359.755
		ARIH1	mock	1	0.853528	1.16027	0.990324	0.180949	0.172932	0.197231	0.188493
			cGAMP	0.802916	0.722289	0.981955	0.883349	0.353106	0.344656	0.345594	0.337324

## Sheet: Figure S2
	S2f			Total Cell Number(×106)
			Tissues	Arih1fl/fl				Lyz2-Cre;Arih1fl/fl
			Thymus	6.45	8.34	8.12	9.12	9.32	10.6	8.21	7.23
	S2g			Total Cell Number(×106)
			Tissues	Arih1fl/fl				Lyz2-Cre;Arih1fl/fl
			Peripheral lymph nodes	3.3	6	4.1	4.8	3.75	3.8	4.2	4.4
	S2h			Total Cell Number(×106)
			Tissues	Arih1fl/fl				Lyz2-Cre;Arih1fl/fl
			total spleeen	9	8	8.8	8.5	7.4	8.2	10.6	9.1
				Cell Number(×106)
			CD11b+F4/80-Ly6G+	1.51225	1.34096	1.45411	1.46646	1.30505	1.39246	1.93319	1.63563
			CD11b+Ly6G-F4/80+	1.77786	1.68803	1.74921	1.9655	1.50976	1.50589	1.77683	1.51042
			CD11c+MHCII+	1.53576	1.47752	1.33841	1.40627	1.48417	1.54488	1.9759	1.69244

## Sheet: Figure S3
S3a
			Rel.mRNA Expression
S3b				Cre-ER				Cre-ER;Arih1fl/fl
	Cells	Genes
HSV-1	MLFs	Ifnb	0	1.00001	0.657913	1.37138	0.902239	1.02716	1.10658	0.555004	0.597917
			4	22335.7	22573.7	22335.7	22573.7	11890.8	5311.74	11890.8	5311.74
			8	13237.7	18866.5	10636.8	15159.7	8403.9	7889.82	8403.9	7889.82
		Ifna4	0	0.999999	1.16354	1.37137	1.59563	0.539549	0.453119	0.291534	0.244833
			4	845.223	770.468	845.223	770.468	198.776	202.359	198.776	202.359
			8	1314.86	1255.41	1056.52	1008.75	290.795	269.666	290.795	269.666
		Ccl5	0	1	1.62858	1.37137	2.23338	1.78859	2.051	0.966425	1.10821
			4	1627.29	1536.53	1627.29	1536.53	801.743	888.619	801.743	888.619
			8	30618.5	26225.6	24602.7	21072.9	7875.57	8262.19	7875.57	8262.19
	MLFs	Ifnb	lipo	1.00011	0.747702	0.511815	0.382641	0.54498	0.381062	0.607274	0.42462
			ISD45	6507.52	7277.34	4846.75	5420.11	1251.42	1481.87	1210.65	1249.44
			HSV60	2606.44	2312.38	2446	2170.04	1214.9	1032.65	1214.9	1032.65
			DNA90	3125.07	3059.64	3125.07	3059.64	1864.05	1512.38	2170.64	1761.13
		Ifna4	lipo	0.999972	0.796554	0.511743	0.407642	0.930592	1.21143	1.03696	1.3499
			ISD45	3296.86	4566.37	3455.47	3400.99	1012.45	1035.61	1363.37	1394.56
			HSV60	1227.11	1256.64	1151.58	1179.29	509.685	359.783	509.685	359.783
			DNA90	1870.44	1442.15	1870.44	1442.15	348.749	413.053	406.11	480.99
		Ccl5	lipo	1	1.05313	0.511757	0.538946	0.58914	0.489573	0.656482	0.545534
			ISD45	6223.86	5495.72	4635.48	4093.17	1228.65	1307.4	1654.51	1760.55
			HSV60	3936.49	3571.11	3694.19	3351.29	1169.21	1198.92	1169.21	1198.92
			DNA90	3145.42	2818.56	3145.42	2818.56	494.083	551.731	575.347	642.477
			Rel.mRNA Expression
S3c				Cre-ER				Cre-ER;Arih1fl/fl
	Cells	Genes
	MLFs	Ifnb	mock	1.00001	0.657913	1.37138	0.902239	1.02716	1.10658	0.555004	0.597917
			SeV	1265.75	1186.48	1361.65	1276.37	1397.45	2050.79	1410.25	2069.57
		Ifna4	mock	0.999999	1.16354	1.37137	1.59563	0.539549	0.453119	0.291534	0.244833
			SeV	60.9234	73.5235	65.5389	79.0937	80.9175	81.7436	81.6585	82.4922
		Ccl5	mock	1.00004	1.62863	1.37141	2.23345	1.78865	2.05107	0.966459	1.10825
			SeV	1058.97	1067.96	1139.2	1148.87	1214.88	812.71	1226.01	820.153
		Ifnb	lipo	1	0.747617	0.511757	0.382598	0.544918	0.381019	0.607205	0.424571
			poly(I:C)	2463.5	2659.95	2463.5	2659.95	2645.83	2487.72	3001.96	2822.57
		Ifna4	lipo	0.999972	0.796554	0.511743	0.407642	0.930592	1.21143	1.03696	1.3499
			poly(I:C)	2146.83	2914.08	2146.83	2914.08	2784.9	2784.9	3159.76	3159.76
		Ccl5	lipo	1	1.05313	0.511757	0.538946	0.58914	0.489573	0.656482	0.545534
			poly(I:C)	1014.51	1080.6	1014.51	1080.6	766.342	708.991	869.492	804.423
		Ifnb	mock	1.00001	0.657913	1.37138	0.902239	1.02716	1.10658	0.555004	0.597917
			cGAMP	11130.1	8797.14	10733.5	8483.66	11400.1	10946.1	11914.3	11439.8
		Ifna4	mock	0.999999	1.16354	1.37137	1.59563	0.539549	0.453119	0.291534	0.244833
			cGAMP	265.806	311.965	283.38	332.59	214.208	254.684	223.87	266.172
		Il6	mock	15.2188	13.5426	20.8706	18.5719	28.3567	29.7522	15.3219	16.076
			cGAMP	744.725	826.891	793.962	881.56	575.582	654.969	601.545	675.491
S3d			pg/ml
				Cre-ER			Cre-ER;Arih1fl/fl					S3e
	Cells	Proteins
	MLFs	IFNβ	lipo	0	0	0	0	0	0
			HSV60	636.804	629.304	633.054	363.449	344.313	353.881
			DNA90	654.536	601.716	628.126	313.827	326.816	320.321
			poly(I:C)	543.353	522.777	533.065	515.774	521.033	518.404
		IL6	lipo	0	0	0	0	0	0
			HSV60	3392.7	3067.45	3230.08	1795.97	1778.5	1787.24
			DNA90	2607.31	2895.42	2751.36	1119.1	1223.37	1171.24
			poly(I:C)	2107.8	2204.82	2156.31	1968.05	1978.92	1973.49
			Rel.mRNA Expression
S3g				Cre-ER				Cre-ER;Arih1fl/fl
	Cells	Gene
	MLFs	UL30	mock	7.2335	5.00152	7.14754	4.94209	2.05577	1.30597	1.92999	1.22607
			HSV-1	570.044	556.928	486.09	474.906	1072.77	810.668	1046.61	790.895
		HSV-1(×103 PFU/ml)
			Cre-ER			Cre-ER;Arih1fl/fl
	Cells
	MLFs	mock	0	0	0	0	0	0
		HSV-1	7	6.5	6.75	14.25	13.5	13.875

[truncated: 4 more sheets: Figure S4, Figure S5, Figure S6, Figure S7]
